# Supplementary material for: Synthesis and Characterization of Highly Fluorinated Hydrophobic Rare–Earth Metal–Organic Frameworks (MOFs)
Source: Materials (Basel). 2024 Aug 26;17(17):4213. doi: 10.3390/ma17174213 (PMC11396249; doi:10.3390/ma17174213)
Supplement: Supplementary file 1 [file materials-17-04213-s001.zip]

Archive with 1 entries (1 files):
- materials-3087114-supplementary.pdf
